# Supplementary material for: Microbial-Based Biofungicides Mitigate the Damage Caused by Fusarium oxysporum f. sp. cubense Race 1 and Improve the Physiological Performance in Banana
Source: J Fungi (Basel). 2024 Jun 12;10(6):419. doi: 10.3390/jof10060419 (PMC11204473; doi:10.3390/jof10060419)
Supplement: Supplementary file 1 [file jof-10-00419-s001.zip]

Archive with 1 entries (1 files):
- jof-3022841-supplementary.pdf
